# Supplementary material for: Cellular Immune Response to BNT162b2 mRNA COVID-19 Vaccine in a Large Cohort of Healthcare Workers in a Tertiary Care University Hospital
Source: Vaccines (Basel). 2022 Jun 27;10(7):1031. doi: 10.3390/vaccines10071031 (PMC9316283; doi:10.3390/vaccines10071031)
Supplement: Supplementary file 1 [file vaccines-10-01031-s001.zip]

Archive with 1 entries (1 files):
- vaccines-1745670-supplementary.pdf
